# Supplementary material for: Green forage and fattening duration differentially modulate cecal microbiome of Wanxi white geese
Source: PLoS One. 2018 Sep 25;13(9):e0204210. doi: 10.1371/journal.pone.0204210 (PMC6155509; doi:10.1371/journal.pone.0204210)
Supplement: S1 Table — (XLS) [file pone.0204210.s007.xls]

## Sheet: Sheet1
Table 1 Nutrient composition of the experimental diets for Wanxi White geese from 70 d to 100 d of age
Item	Concentrate %	Green forage
Corn	39.7
Soybean 43%	65
Rice bran	200
Wheat shorts	80
Sidtillers dried grains with solubles	50
Vitamin premix1	0.25
Mineral premix2	0.25
Chemical composition
water content %	11.14	78.2
ash %	7.11	2.64
crude protein %	16.11	3.05
crude fat %	1.98	0.44
crude fibre %	3.19	14.06
calcium %	2	0.69
potassium %	0.6	0.7
metabolisable energy, MJ/kg	15.89	2.61
1 Vitamin premix provided the following (per kg of complete diet): 9800 IU vitamin A, 3000 IU vitamin D 3 , 26 IU vitamin E, 2.5 mg vitamin B 1 , 7 mg vitamin B 2 , 0.018 mg vitamin B 12 , 2.2 mg vitamin K, 0.09 mg biotin, 1 mg folic acid, 11 mg pantothenic acid, 38 mg nicotinic acid.
2 Trace mineral premix containing (per kg of complete diet): 65 mg Fe, 8 mg Cu, 80 mg Zn, 105 mg Mn, 1 mg I, 0.3 mg Se.
