# Supplementary material for: Green forage and fattening duration differentially modulate cecal microbiome of Wanxi white geese
Source: PLoS One. 2018 Sep 25;13(9):e0204210. doi: 10.1371/journal.pone.0204210 (PMC6155509; doi:10.1371/journal.pone.0204210)
Supplement: S2 Table — Valid reads (fragments) were obtained after short and mismatched sequences were removed. Valid ratio = Valid reads/Raw reads (%). (XLS) [file pone.0204210.s008.xls]

## Sheet: Table S1
S2 Table. The total number of reads, and valid reads from the original fastq file of each sample
Sample ID	Group	Age	Raw reads	Valid reads	Valid ratio(%)
s4278	0	70d	32526	19239	59.15
s4280	0	70d	29095	17239	59.25
s4300	0	70d	35707	22064	61.79
s4351	0	70d	31306	20713	66.16
s4366	0	70d	24795	14736	59.43
s4589	0	70d	34263	24309	70.95
s7830	0	70d	23150	12325	53.24
s7868	0	70d	27324	17265	63.19
s4016	0	80d	31258	21102	67.51
s4085	0	80d	26641	16520	62.01
s4254	0	80d	21068	13857	65.77
s4293	0	80d	26974	18235	67.6
s4345	0	80d	26807	19586	73.06
s4378	0	80d	25126	14732	58.63
s4428	0	80d	34482	21290	61.74
s4513	0	80d	34347	17793	51.8
s4582	0	80d	27978	16729	59.79
s7878	0	80d	30284	17706	58.47
s4184	0	90d	26429	16541	62.59
s4299	0	90d	33311	21644	64.98
s4399	0	90d	37579	20154	53.63
s4403	0	90d	34397	17896	52.03
s4460	0	90d	36876	22193	60.18
s4559	0	90d	39875	32357	81.15
s4561	0	90d	30018	15696	52.29
s7834	0	90d	31165	18591	59.65
s4072	0	100d	25289	15799	62.47
s4247	0	100d	54072	38298	70.83
s4334	0	100d	59168	43984	74.34
s4448	0	100d	28785	19526	67.83
s4545	0	100d	54162	41589	76.79
s7803	0	100d	31920	22570	70.71
s7824	0	100d	50355	40212	79.86
s7874	0	100d	49567	35971	72.57
s4018	0.15	80d	26462	16037	60.6
s4066	0.15	80d	19930	13300	66.73
s4319	0.15	80d	29410	18705	63.6
s4370	0.15	80d	30127	18440	61.21
s4379	0.15	80d	36661	23908	65.21
s4407	0.15	80d	35959	24369	67.77
s4457	0.15	80d	26709	16683	62.46
s7821	0.15	80d	32863	19175	58.35
s4094	0.15	90d	31655	23851	75.35
s4238	0.15	90d	37728	21549	57.12
s4360	0.15	90d	31826	21443	67.37
s4579	0.15	90d	34802	20857	59.93
s7814	0.15	90d	29313	17472	59.6
s7858	0.15	90d	28575	16429	57.49
s4012	0.15	100d	27417	13586	49.55
s4118	0.15	100d	14652	9840	67.16
s4469	0.15	100d	53432	40644	76.07
s4595	0.15	100d	41526	31995	77.05
s7852	0.15	100d	26321	22292	84.69
s7860	0.15	100d	51661	37671	72.92
s4109	0.3	80d	31454	21043	66.9
s4311	0.3	80d	37879	24765	65.38
s4348	0.3	80d	17920	9256	51.65
s4473	0.3	80d	32085	18754	58.45
s4487	0.3	80d	36295	20847	57.44
s4564	0.3	80d	40692	24250	59.59
s4567	0.3	80d	33716	13175	39.08
s7829	0.3	80d	35769	18626	52.07
s7853	0.3	80d	28048	14862	52.99
s7873	0.3	80d	28042	16356	58.33
s4040	0.3	90d	27726	18152	65.47
s4080	0.3	90d	33700	22814	67.7
s4127	0.3	90d	35257	25734	72.99
s4249	0.3	90d	36814	19440	52.81
s4272	0.3	90d	37403	21763	58.18
s4435	0.3	90d	32808	24152	73.62
s4496	0.3	90d	28492	12857	45.12
s4854	0.3	90d	37190	23438	63.02
s7863	0.3	90d	35389	19611	55.42
s4058	0.3	100d	15486	7850	50.69
s4075	0.3	100d	71523	61479	85.96
s4107	0.3	100d	43720	36822	84.22
s4322	0.3	100d	54903	38862	70.78
s4358	0.3	100d	51533	39086	75.85
s4409	0.3	100d	56169	42701	76.02
s4420	0.3	100d	38750	28929	74.66
s4454	0.3	100d	20796	8544	41.08
s4503	0.3	100d	43163	34010	78.79
s4701	0.3	100d	49123	37018	75.36
s7855	0.3	100d	42149	27644	65.59
s4045	0.45	80d	10581	8004	75.64
s4070	0.45	80d	30515	20901	68.49
s4222	0.45	80d	25056	16243	64.83
s4291	0.45	80d	29795	19785	66.4
s4397	0.45	80d	28327	17340	61.21
s4419	0.45	80d	24358	15991	65.65
s4461	0.45	80d	38587	22846	59.21
s4470	0.45	80d	27722	15066	54.35
s4533	0.45	80d	30503	18055	59.19
s4552	0.45	80d	28639	15868	55.41
s4036	0.45	90d	32508	14675	45.14
s4083	0.45	90d	31714	21725	68.5
s4136	0.45	90d	37129	24378	65.66
s4364	0.45	90d	57665	40697	70.57
s4483	0.45	90d	24080	10997	45.67
s4493	0.45	90d	27022	11596	42.91
s4540	0.45	90d	33587	21506	64.03
s7842	0.45	90d	38477	22650	58.87
s7845	0.45	90d	28518	16603	58.22
s4242	0.45	100d	49051	34860	71.07
s4308	0.45	100d	53170	40467	76.11
s4328	0.45	100d	52394	34971	66.75
s4506	0.45	100d	37674	27771	73.71
s7872	0.45	100d	40501	24080	59.46
