# Supplementary material for: Green forage and fattening duration differentially modulate cecal microbiome of Wanxi white geese
Source: PLoS One. 2018 Sep 25;13(9):e0204210. doi: 10.1371/journal.pone.0204210 (PMC6155509; doi:10.1371/journal.pone.0204210)
Supplement: S3 Table — (XLSX) [file pone.0204210.s009.xlsx]

## Sheet: Sheet1
S3 Table. The most abundant bacterial at phylum, class, order, family and genus level in geese fed diet with different level of green forage inclusion for fattening with different time.
taxlevel	phylum	class	order	family	genus
	p__Bacteroidetes	c__Bacteroidia	o__Bacteroidales	f__Bacteroidaceae	g__Bacteroides
	p__Firmicutes	c__Clostridia	o__Clostridiales	f__Prevotellaceae	g__
	p__Proteobacteria	c__Deltaproteobacteria	o__Desulfovibrionales	f__Rikenellaceae	g__Prevotella
	p__Spirochaetae	c__Negativicutes	o__Selenomonadales	f__Ruminococcaceae	g__RC9gutgroup
	p__Tenericutes	c__Spirochaetes	o__Spirochaetales	f__	g__Desulfovibrio
	p__SHA	c__Alphaproteobacteria	o__Rhodospirillales	f__Porphyromonadaceae	g__Alistipes
	p__Verrucomicrobia	c__Mollicutes	o__Erysipelotrichales	f__Desulfovibrionaceae	g__Parabacteroides
	p__Actinobacteria	c__Erysipelotrichia	o__Lactobacillales	f__S24	g__Phascolarctobacterium
	p__Elusimicrobia	c__Bacilli	o__Burkholderiales	f__Acidaminococcaceae	g__IncertaeSedis
	p__Deferribacteres	c__Betaproteobacteria	o__RF9	f__Veillonellaceae	g__Oscillospira
	p__CandidatedivisionTM7	c__	o__	f__Spirochaetaceae	g__Megamonas
	p__Fusobacteria	c__Verrucomicrobiae	o__Verrucomicrobiales	f__Lachnospiraceae	g__Dialister
	p__Cyanobacteria	c__Elusimicrobia	o__Elusimicrobiales	f__vadinBB60	g__Oscillibacter
	p__Lentisphaerae	c__Coriobacteriia	o__Coriobacteriales	f__Rhodospirillaceae	g__Treponema
	p__Deinococcus	c__Deferribacteres	o__Deferribacterales	f__Christensenellaceae	g__vadinBC27wastewater
	p__Gemmatimonadetes	c__Gammaproteobacteria	o__Anaeroplasmatales	f__Erysipelotrichaceae	g__Spirochaeta
	p__Synergistetes	c__Actinobacteria	o__B38	f__Peptostreptococcaceae	g__Thalassospira
	p__TM6	c__Fusobacteriia	o__Fusobacteriales	f__Streptococcaceae	g__Ruminococcus
	p__Fibrobacteres	c__Melainabacteria	o__Rickettsiales	f__Alcaligenaceae	g__Megasphaera
	p__Armatimonadetes	c__Epsilonproteobacteria	o__Gastranaerophilales	f__Peptococcaceae	g__Streptococcus
	p__Chloroflexi	c__Opitutae	o__Thermoanaerobacterales	f__Defluviitaleaceae	g__Sutterella
	p__Chlamydiae	c__Lentisphaeria	o__Bifidobacteriales	f__Verrucomicrobiaceae	g__Anaerotruncus
		c__OPB35soilgroup	o__vadinHA64	f__Elusimicrobiaceae	g__Akkermansia
		c__Chloroplast	o__Micromonosporales	f__Coriobacteriaceae	g__Barnesiella
		c__Fibrobacteria	o__Campylobacterales	f__Deferribacteraceae	g__Elusimicrobium
		c__WCHB1	o__Acholeplasmatales	f__Anaeroplasmataceae	g__Butyricimonas
		c__KD4	o__Rhizobiales	f__Enterococcaceae	g__Odoribacter
		c__Chlamydiae	o__Actinomycetales	f__Oxalobacteraceae	g__Peptococcus
		c__Cyanobacteria	o__Alteromonadales	f__FamilyXIII	g__Anaerofilum
		c__Synergistia	o__Streptomycetales	f__Lactobacillaceae	g__Mucispirillum
		c__Cytophagia	o__Corynebacteriales	f__Fusobacteriaceae	g__Anaeroplasma
		c__RFP12gutgroup	o__Victivallales	f__Rickettsiaceae	g__Fastidiosipila
		c__Acidimicrobiia	o__Chromatiales	f__Thermoanaerobacteraceae	g__Olsenella
		c__Thermomicrobia	o__Rhodocyclales	f__Micromonosporaceae	g__Enterococcus
		c__VC2	o__Synergistales	f__Mycobacteriaceae	g__Paludibacter
		c__Spartobacteria	o__PB1	f__Syntrophomonadaceae	g__Faecalibacterium
		c__Oligosphaeria	o__Puniceicoccales	f__Streptomycetaceae	g__Epulopiscium
		c__Anaerolineae	o__Enterobacteriales	f__Bifidobacteriaceae	g__Turicibacter
		c__Deinococci	o__Oceanospirillales	f__Helicobacteraceae	g__Subdoligranulum
		c__UnknownClass	o__Chlamydiales	f__Alteromonadaceae	g__Hydrogenoanaerobacterium
		c__BD2	o__Legionellales	f__Victivallaceae	g__Lactobacillus
		c__Flavobacteriia	o__JG30	f__Actinomycetaceae	g__Fusobacterium
		c__SB	o__Cytophagales	f__Acholeplasmataceae	g__Coprobacter
		c__ML635J	o__Pasteurellales	f__Leuconostocaceae	g__Coprococcus
		c__Sphingobacteriia	o__Myxococcales	f__Promicromonosporaceae	g__Rikenella
		c__Gemmatimonadetes	o__Acidimicrobiales	f__Cryomorphaceae	g__Intestinimonas
		c__Thermoleophilia	o__UnknownOrder	f__Bacillaceae	g__Acetanaerobacterium
			o__Deinococcales	f__Carnobacteriaceae	g__Gelria
			o__Neisseriales	f__Dietziaceae	g__Christensenella
			o__AT425	f__Flammeovirgaceae	g__Rickettsia
			o__Frankiales	f__Phyllobacteriaceae	g__Collinsella
			o__Vibrionales	f__Rhodobacteraceae	g__Blautia
			o__NB1	f__FamilyXII	g__Aeriscardovia
			o__Sphingomonadales	f__Sphingomonadaceae	g__Acholeplasma
			o__PeM15	f__Cardiobacteriaceae	g__Helicobacter
			o__Desulfobacterales	f__FirmicutesbacteriumCAG	g__Mycobacterium
			o__Chthoniobacterales	f__Nocardioidaceae	g__Victivallis
			o__Propionibacteriales	f__Alicyclobacillaceae	g__Anaerovibrio
			o__Caulobacterales	f__UnknownFamily	g__Bilophila
			o__Aeromonadales	f__NS9marinegroup	g__Streptomyces
			o__Streptosporangiales	f__FamilyXI	g__Actinomyces
			o__Solirubrobacterales	f__Bacteriovoracaceae	g__Flavonifractor
			o__SubsectionI	f__Demequinaceae	g__Stackebrandtia
			o__Xanthomonadales	f__Clostridiaceae4	g__Butyrivibrio
			o__Rhodobacterales	f__Polyangiaceae	g__Weissella
			o__Cardiobacteriales	f__Eubacteriaceae	g__Pseudobutyrivibrio
			o__Sphingobacteriales	f__Clostridiaceae1	g__Paraprevotella
			o__Micrococcales	f__Clostridiaceae2	g__Devosia
			o__Fibrobacterales	f__Shewanellaceae	g__Geobacillus
			o__aaa34a10	f__Succinivibrionaceae	g__Delftia
			o__RL185	f__Alcanivoracaceae	g__Escherichia
			o__SubsectionII	f__Cyclobacteriaceae	g__Phyllobacterium
			o__Pseudomonadales	f__LD29	g__Papillibacter
			o__Bdellovibrionales	f__PL	g__Demequina
			o__Bacillales	f__Glycomycetaceae	g__Massilia
			o__Glycomycetales	f__Oceanospirillaceae	g__Wohlfahrtiimonas
			o__Anaerolineales	f__Flavobacteriaceae	g__Roseomonas
			o__Pseudonocardiales	f__Dermacoccaceae	g__Bosea
			o__Flavobacteriales	f__Xanthomonadaceae	g__Erysipelothrix
				f__Bogoriellaceae	g__Pseudonocardia
				f__boneC3G7	g__Bacillus
				f__gir	g__Leptotrichia
				f__FamilyX	g__Brachybacterium
				f__Chlamydiaceae	g__Serratia
				f__Pseudonocardiaceae	g__Sphingobacterium
				f__Comamonadaceae	g__Proteiniphilum
				f__ratAN060301C	g__Coraliomargarita
				f__FamilyI	g__Tessaracoccus
				f__Sandaracinaceae	g__Nocardiopsis
				f__Fibrobacteraceae	g__Aggregatibacter
				f__Patulibacteraceae	g__Holdemania
				f__Corynebacteriaceae	g__Pisciglobus
				f__Microbacteriaceae	g__Sedimentibacter
				f__Pasteurellaceae	g__Sphingomonas
				f__Enterobacteriaceae	g__Trueperella
				f__Micrococcaceae	g__Skermanella
				f__Nocardiopsaceae	g__CandidatusCaptivus
				f__p	g__Sandaracinus
				f__Rhodobiaceae	g__Enterorhabdus
				f__Vibrionaceae	g__Georgenia
				f__Neisseriaceae	g__Rubellimicrobium
				f__Cellulomonadaceae	g__Brevundimonas
				f__Chromatiaceae	g__Staphylococcus
				f__FamilyII	g__Dysgonomonas
				f__env	g__Nocardioides
				f__Brevibacteriaceae	g__Shuttleworthia
				f__Rhizobiaceae	g__Lysinibacillus
				f__480	g__Campylobacter
				f__Caulobacteraceae	g__Tumebacillus
				f__Chitinophagaceae	g__Butyricicoccus
				f__Anaerolineaceae	g__Chroococcidiopsis
				f__Sporichthyaceae	g__Parasutterella
				f__Thermomonosporaceae	g__Marinospirillum
				f__Bradyrhizobiaceae	g__Leeia
				f__AcidimicrobialesIncertaeSedis	g__Legionella
				f__Jonesiaceae	g__Arthrobacter
				f__Moraxellaceae	g__Variovorax
				f__Intrasporangiaceae	g__Cloacibacillus
				f__Hahellaceae	g__hgcIclade
				f__Acetobacteraceae	g__Endozoicomonas
				f__Aerococcaceae	g__Mucilaginibacter
				f__Saprospiraceae	g__Bifidobacterium
				f__Synergistaceae	g__Actinomycetospora
				f__Planococcaceae	g__Anoxybacillus
				f__Sphingobacteriaceae	g__Rhizobacter
				f__Brachyspiraceae	g__Thermobacillus
				f__Desulfobulbaceae	g__Galbibacter
				f__Leptotrichiaceae	g__Marmoricola
				f__Hyphomicrobiaceae	g__Aequorivita
				f__CFT112H7	g__Flexibacter
				f__Methylobacteriaceae	g__Parapusillimonas
				f__Propionibacteriaceae	g__Rathayibacter
				f__Puniceicoccaceae	g__Moryella
				f__Campylobacteraceae	g__Morganella
				f__Idiomarinaceae	g__Plesiomonas
				f__0319	g__SP3
				f__Legionellaceae	g__Alkanindiges
				f__Dermabacteraceae	g__Deinococcus
				f__LiUU	g__Alkalibacter
				f__Cytophagaceae	g__Microlunatus
				f__Pseudomonadaceae	g__Leucobacter
				f__Staphylococcaceae	g__Promicromonospora
				f__RickettsialesIncertaeSedis	g__Vibrio
				f__Paenibacillaceae	g__Pragia
				f__Rhodocyclaceae	g__Succinivibrio
				f__Aeromonadaceae	g__Parvibaculum
				f__Deinococcaceae	g__Macellibacteroides
					g__Anaerostipes
					g__CandidatusSaccharimonas
					g__Desulfobulbus
					g__Peptoniphilus
					g__Oribacterium
					g__Ureibacillus
					g__Klebsiella
					g__Aerococcus
					g__Actinotalea
					g__Actinomadura
					g__Eubacterium
					g__Thermomonas
					g__Jonesia
					g__Comamonas
					g__Brachyspira
					g__Luteivirga
					g__Serinicoccus
					g__Taibaiella
					g__Gordonibacter
					g__Anaerobiospirillum
					g__Brumimicrobium
					g__Mesorhizobium
					g__Proteocatella
					g__Trichococcus
					g__Allobaculum
					g__Dermacoccus
					g__Azospira
					g__Pusillimonas
					g__Lysobacter
					g__Aquabacterium
					g__Noviherbaspirillum
					g__Rhodobacter
					g__Prauserella
					g__Clostridiumsensustricto13
					g__Veillonella
					g__Cellulosilyticum
					g__Clostridiumsensustricto
					g__Eggerthella
					g__Olivibacter
					g__Rhizobium
					g__Capnocytophaga
					g__Pseudospirillum
					g__Simiduia
					g__Globicatella
					g__CandidatusMicrothrix
					g__Slackia
					g__Methylobacterium
					g__Catellicoccus
					g__Psychrobacter
					g__Saccharomonospora
					g__Marinococcus
					g__Dietzia
					g__Chlamydophila
					g__Spirosoma
					g__Friedmanniella
					g__Sporosarcina
					g__Isoptericola
					g__Microvirga
					g__Marinobacter
					g__Weeksella
					g__Rhodanobacter
					g__Allisonella
					g__Cloacibacterium
					g__Edwardsiella
					g__Clostridiumsensustricto1
					g__Micrococcus
					g__Lactococcus
					g__CandidatusArthromitus
					g__Glaciecola
					g__Actinobacillus
					g__Cryomorpha
					g__Pediococcus
					g__Ornithinimicrobium
					g__Anaerofustis
					g__Sarcina
					g__Glycomyces
					g__Actinobaculum
					g__Echinicola
					g__Gallicola
					g__Luteimonas
					g__Tolumonas
					g__Propionibacterium
					g__Vagococcus
					g__Porphyromonas
					g__Acidovorax
					g__Peredibacter
					g__Avibacterium
					g__FirmicutesbacteriumCAG
					g__Thermicanus
					g__Zoogloea
					g__Flavisolibacter
					g__Cellvibrio
					g__Proteus
					g__Pseudomonas
					g__Pelagibacterium
					g__Tepidimonas
					g__Solobacterium
					g__Acetatifactor
					g__Patulibacter
					g__Synergistes
					g__Chryseomicrobium
					g__Gallibacterium
					g__Oceanimonas
					g__Enterobacter
					g__Chryseobacterium
					g__Paenibacillus
					g__Shewanella
					g__Rheinheimera
					g__Acinetobacter
					g__Neisseria
					g__Roseburia
					g__Johnsonella
					g__Jeotgalicoccus
					g__Macrococcus
					g__Ethanoligenens
					g__Enhydrobacter
					g__Oceanobacillus
					g__Flavobacterium
					g__Niabella
					g__Pedobacter
					g__Mogibacterium
					g__Coenonia
					g__Microbacterium
					g__Hymenobacter
					g__Saccharopolyspora
					g__Atopobium
					g__Brevibacterium
					g__Kurthia
					g__Arcobacter
					g__Salinicoccus
					g__Haemophilus
					g__Propioniciclava
					g__Fluviicola
					g__Parapedobacter
					g__Dorea
					g__Rothia
					g__Proteiniclasticum
					g__Corynebacterium
					g__Dermabacter
					g__Aeromicrobium
					g__Aeromonas
					g__Alcanivorax
					g__Alloprevotella
					g__Limnohabitans
					g__Aliidiomarina
					g__Xanthomonas
					g__Prochlorococcus
					g__Eikenella
					g__Gracilibacillus
					g__Alkaliphilus
					g__Myroides
					g__Kocuria
